# Supplementary material for: Study of Lithium-Extraction Systems Based on Benzo-15-Crown-5 Ether and Alkylimidazolium-Based Ionic Liquid
Source: Molecules. 2023 Jan 17;28(3):935. doi: 10.3390/molecules28030935 (PMC9920876; doi:10.3390/molecules28030935)
Supplement: Supplementary file 1 [file molecules-28-00935-s001.zip]

Archive with 1 entries (1 files):
- molecules-2103371-supplementary.pdf
